# Supplementary material for: Exploring the Relationship between Gut Microbiome Composition and Blood Indole-3-acetic Acid in Hemodialysis Patients
Source: Biomedicines. 2024 Jan 10;12(1):148. doi: 10.3390/biomedicines12010148 (PMC10813781; doi:10.3390/biomedicines12010148)
Supplement: Supplementary file 1 [file biomedicines-12-00148-s001.zip]

Archive with 1 entries (1 files):
- biomedicines-2783607-supplementary.pdf
